# Supplementary material for: Oxygen Effect on 0–30 eV Electron Damage to DNA Under Different Hydration Levels: Base and Clustered Lesions, Strand Breaks and Crosslinks
Source: Molecules. 2024 Dec 21;29(24):6033. doi: 10.3390/molecules29246033 (PMC11680046; doi:10.3390/molecules29246033)
Supplement: Supplementary file 1 [file molecules-29-06033-s001.zip]

Archive with 1 entries (1 files):
- molecules-3306263-supplementary.pdf
